# Supplementary material for: Embedding Active Pedagogies within Pre-Service Teacher Education: Implementation Considerations and Recommendations
Source: Children (Basel). 2020 Nov 2;7(11):207. doi: 10.3390/children7110207 (PMC7692750; doi:10.3390/children7110207)
Supplement: Supplementary file 1 [file children-07-00207-s001.zip]

Archive with 5 entries (5 files):
- Supplementary files/Supplementary file 1.pdf
- Supplementary files/Supplementary file_2.docx
- Supplementary files/Supplementary file_3.docx
- Supplementary files/Supplementary file_4.docx
- Supplementary files/Supplementary Table 5.pdf
